# Supplementary material for: Discovery of two-dimensional binary nanoparticle superlattices using global Monte Carlo optimization
Source: Nat Commun. 2022 Dec 29;13:7976. doi: 10.1038/s41467-022-35690-8 (PMC9800587; doi:10.1038/s41467-022-35690-8)
Supplement: Supplementary file 2 — Source Data [file 41467_2022_35690_MOESM2_ESM.zip]

Archive with 68 entries (52 files):
- Source_data/
- __MACOSX/._Source_data
- Source_data/(Fig 2d) Square-ordered bilayer/
- __MACOSX/Source_data/._(Fig 2d) Square-ordered bilayer
- Source_data/.DS_Store
- __MACOSX/Source_data/._.DS_Store
- Source_data/(Fig 4b) AB-type BNSL with strained honeycomb order/
- __MACOSX/Source_data/._(Fig 4b) AB-type BNSL with strained honeycomb order
- Source_data/(Fig 4d) AB2-type BNSL with triangular order/
- __MACOSX/Source_data/._(Fig 4d) AB2-type BNSL with triangular order
- Source_data/(Fig 2b) Quasi-globular cluster/
- __MACOSX/Source_data/._(Fig 2b) Quasi-globular cluster
- Source_data/(FIg 4f) AB2-type BNSL with rhombic order II/
- __MACOSX/Source_data/._(FIg 4f) AB2-type BNSL with rhombic order II
- Source_data/(FIg 5a) Quasi-periodic rhombic arrangement/
- __MACOSX/Source_data/._(FIg 5a) Quasi-periodic rhombic arrangement
- Source_data/(Fig 4a) AB3-type BNSL with Kagome-hexagonal order/
- __MACOSX/Source_data/._(Fig 4a) AB3-type BNSL with Kagome-hexagonal order
- Source_data/(Fig 5b) A3B5-type BNSL with periodic tessellation of slender pentagons and triangles/
- __MACOSX/Source_data/._(Fig 5b) A3B5-type BNSL with periodic tessellation of slender pentagons and triangles
- Source_data/(FIg 4e) AB2-type BNSL with rhombic order I/
- __MACOSX/Source_data/._(FIg 4e) AB2-type BNSL with rhombic order I
- Source_data/README.txt
- __MACOSX/Source_data/._README.txt
- Source_data/(Fig 2e) Hexagonally ordered ridged monolayer/
- __MACOSX/Source_data/._(Fig 2e) Hexagonally ordered ridged monolayer
- Source_data/Optimization output for a binary 6_6 system of NPs/
- __MACOSX/Source_data/._Optimization output for a binary 6_6 system of NPs
- Source_data/(Fig 2c) Hexagonally ordered bilayer/
- __MACOSX/Source_data/._(Fig 2c) Hexagonally ordered bilayer
- Source_data/(Fig 5d) AB2-type BNSL with honeycomb order/
- __MACOSX/Source_data/._(Fig 5d) AB2-type BNSL with honeycomb order
- Source_data/(Fig 4c) AB-type BNSL with square order/
- __MACOSX/Source_data/._(Fig 4c) AB-type BNSL with square order
- Source_data/(Fig 5c) A4B6-type BNSL with periodic tessellation of hexagons, squares, and triangles/
- __MACOSX/Source_data/._(Fig 5c) A4B6-type BNSL with periodic tessellation of hexagons, squares, and triangles
- Source_data/(Fig 2d) Square-ordered bilayer/GM_MOVIE_00.xyz
- __MACOSX/Source_data/(Fig 2d) Square-ordered bilayer/._GM_MOVIE_00.xyz
- Source_data/(Fig 4b) AB-type BNSL with strained honeycomb order/GM_MOVIE_00.xyz
- __MACOSX/Source_data/(Fig 4b) AB-type BNSL with strained honeycomb order/._GM_MOVIE_00.xyz
- Source_data/(Fig 4d) AB2-type BNSL with triangular order/GM_MOVIE_00.xyz
- __MACOSX/Source_data/(Fig 4d) AB2-type BNSL with triangular order/._GM_MOVIE_00.xyz
- Source_data/(Fig 2b) Quasi-globular cluster/GM_MOVIE_00.xyz
- __MACOSX/Source_data/(Fig 2b) Quasi-globular cluster/._GM_MOVIE_00.xyz
- Source_data/(FIg 4f) AB2-type BNSL with rhombic order II/GM_MOVIE_00.xyz
- __MACOSX/Source_data/(FIg 4f) AB2-type BNSL with rhombic order II/._GM_MOVIE_00.xyz
- Source_data/(FIg 5a) Quasi-periodic rhombic arrangement/GM_MOVIE_00.xyz
- __MACOSX/Source_data/(FIg 5a) Quasi-periodic rhombic arrangement/._GM_MOVIE_00.xyz
- Source_data/(Fig 4a) AB3-type BNSL with Kagome-hexagonal order/GM_MOVIE_00.xyz
- __MACOSX/Source_data/(Fig 4a) AB3-type BNSL with Kagome-hexagonal order/._GM_MOVIE_00.xyz
- Source_data/(Fig 5b) A3B5-type BNSL with periodic tessellation of slender pentagons and triangles/GM_MOVIE_00.xyz
- __MACOSX/Source_data/(Fig 5b) A3B5-type BNSL with periodic tessellation of slender pentagons and triangles/._GM_MOVIE_00.xyz
- Source_data/(FIg 4e) AB2-type BNSL with rhombic order I/GM_MOVIE_00.xyz
- __MACOSX/Source_data/(FIg 4e) AB2-type BNSL with rhombic order I/._GM_MOVIE_00.xyz
- Source_data/(Fig 2e) Hexagonally ordered ridged monolayer/GM_MOVIE_00.xyz
- __MACOSX/Source_data/(Fig 2e) Hexagonally ordered ridged monolayer/._GM_MOVIE_00.xyz
- Source_data/Optimization output for a binary 6_6 system of NPs/LM_MOVIE_32.xyz
- __MACOSX/Source_data/Optimization output for a binary 6_6 system of NPs/._LM_MOVIE_32.xyz
- Source_data/Optimization output for a binary 6_6 system of NPs/LM_ENERGIES_32.txt
- __MACOSX/Source_data/Optimization output for a binary 6_6 system of NPs/._LM_ENERGIES_32.txt
- Source_data/(Fig 2c) Hexagonally ordered bilayer/GM_MOVIE_00.xyz
- __MACOSX/Source_data/(Fig 2c) Hexagonally ordered bilayer/._GM_MOVIE_00.xyz
- Source_data/(Fig 5d) AB2-type BNSL with honeycomb order/GM_MOVIE_00.xyz
- __MACOSX/Source_data/(Fig 5d) AB2-type BNSL with honeycomb order/._GM_MOVIE_00.xyz
- Source_data/(Fig 4c) AB-type BNSL with square order/GM_MOVIE_00.xyz
- __MACOSX/Source_data/(Fig 4c) AB-type BNSL with square order/._GM_MOVIE_00.xyz
- Source_data/(Fig 5c) A4B6-type BNSL with periodic tessellation of hexagons, squares, and triangles/GM_MOVIE_00.xyz
- __MACOSX/Source_data/(Fig 5c) A4B6-type BNSL with periodic tessellation of hexagons, squares, and triangles/._GM_MOVIE_00.xyz
