# Supplementary material for: Discovery of two-dimensional binary nanoparticle superlattices using global Monte Carlo optimization
Source: Nat Commun. 2022 Dec 29;13:7976. doi: 10.1038/s41467-022-35690-8 (PMC9800587; doi:10.1038/s41467-022-35690-8)
Supplement: Supplementary file 2 — Source Data [file 41467_2022_35690_MOESM2_ESM.zip › Source_data/(Fig 2d) Square-ordered bilayer/GM_MOVIE_00.xyz]

18
R1=3, R2=3; Chi = 0.6, Epsilon = 0.08; Energy = -6.58492; Box dimension: 54(p)*54(p)*30(f)
C            -26.1233       -22.9639       -1.98165       
C            -20.4924       -25.3712       -1.87392       
C            -21.2886       -11.7086       -2.21722       
C            -15.652        -14.1237       -2.08866       
C            22.2483        -20.5583       -2.08865       
C            -18.0718       -19.746        -1.98165       
C            24.6676        -14.9235       -2.21722       
C            -23.7048       -17.3336       -2.10315       
C            -26.9175       -9.29531       -2.32746       
H2             -22.1426       -21.2422       2.32747        
H2             -19.7277       -15.614        2.21724        
H2             -17.3085       -9.9792        2.08869        
H2             20.5919        -16.4138       2.0887         
H2             26.2285        -18.8289       2.21724        
H2             -22.9368       -7.57358       1.98167        
H2             25.4323        -5.16631       1.87391        
H2             -25.3553       -13.2039       2.10317        
H2             23.0117        -10.7915       1.98167        
