# Supplementary material for: Discovery of two-dimensional binary nanoparticle superlattices using global Monte Carlo optimization
Source: Nat Commun. 2022 Dec 29;13:7976. doi: 10.1038/s41467-022-35690-8 (PMC9800587; doi:10.1038/s41467-022-35690-8)
Supplement: Supplementary file 2 — Source Data [file 41467_2022_35690_MOESM2_ESM.zip › Source_data/(Fig 4b) AB-type BNSL with strained honeycomb order/GM_MOVIE_00.xyz]

18
R1=3, R2=2; Chi = 0.2, Epsilon = 0.02; Energy = -9.33134: Box dimension: 54(p)*54(p)*30(f)
C            14.3542        4.61462        -0.630217      
C            8.37473        -3.03772       -0.625186      
C            20.3266        6.06663        -0.625185      
C            20.316         -3.05152       -0.625189      
C            8.38526        6.08043        -0.625186      
C            14.3471        -1.58571       -0.630217      
C            2.42551        4.59898        -0.622377      
C            2.41842        -1.54251       -0.622376      
C            26.2829        4.57141        -0.622378      
C            26.2758        -1.57007       -0.622376      
H2             16.4152        9.19504        0.403928       
H2             6.3472         1.5237         0.469704       
H2             12.3039        9.19979        0.403927       
H2             18.2591        1.50993        0.447784       
H2             10.4422        1.51897        0.447783       
H2             22.3541        1.5052         0.469705       
H2             12.2861        -6.16613       0.403928       
H2             16.3974        -6.17088       0.403929        
