# Supplementary material for: Discovery of two-dimensional binary nanoparticle superlattices using global Monte Carlo optimization
Source: Nat Commun. 2022 Dec 29;13:7976. doi: 10.1038/s41467-022-35690-8 (PMC9800587; doi:10.1038/s41467-022-35690-8)
Supplement: Supplementary file 2 — Source Data [file 41467_2022_35690_MOESM2_ESM.zip › Source_data/(Fig 4d) AB2-type BNSL with triangular order/GM_MOVIE_00.xyz]

25
R1=3, R2=1; Chi = 0.4, Epsilon = 0.08; Energy = -8.33689; Box dimension: 54(p)*54(p)*30(f)
C            14.486         -26.9337       -1.19492       
C            12.4926        11.0504        -1.26199       
C            9.96032        22.9667        -1.262         
C            22.8338        13.2324        -1.19491       
C            6.67946        12.92          -1.19494       
C            5.40978        18.8947        -1.19491       
C            11.2108        17.0052        -1.87529       
C            15.7582        21.0993        -1.87529       
C            21.5463        19.2016        -1.26201       
C            20.2951        25.1784        -1.19491       
C            17.0301        15.1141        -1.87529       
C            18.2943        9.1455         -1.19494       
H2             17.8579        18.4178        0.4367         
H2             10.2409        13.9188        0.640312       
H2             16.0004        12.0471        0.640314       
H2             9.06963        19.4305        0.640318       
H2             8.0605         16.3357        0.654104       
H2             19.1851        12.7206        0.654104       
H2             20.188         15.8174        0.640317       
H2             18.9292        21.741         0.640317       
H2             12.4833        20.1644        0.436701       
H2             13.658         14.6366        0.436704       
H2             14.6664        17.7396        0.26716        
H2             13.5703        23.4825        0.640316       
H2             16.7536        24.1624        0.65411        
