# Supplementary material for: Discovery of two-dimensional binary nanoparticle superlattices using global Monte Carlo optimization
Source: Nat Commun. 2022 Dec 29;13:7976. doi: 10.1038/s41467-022-35690-8 (PMC9800587; doi:10.1038/s41467-022-35690-8)
Supplement: Supplementary file 2 — Source Data [file 41467_2022_35690_MOESM2_ESM.zip › Source_data/(Fig 2b) Quasi-globular cluster/GM_MOVIE_00.xyz]

18
R1=3, R2=3; Chi = 1, Epsilon = 0.03; Energy = -1.44216; Box dimension: 54(p)*54(p)*30(f)
C            -24.8305       24.7676        -2.99384       
C            25.6455        25.0518        -7.99223       
C            24.1283        -25.7583       -2.99163       
C            -22.8252       -26.3194       -7.9914        
C            23.6401        22.139         -2.99468       
C            -24.3425       -23.1295       -2.99088       
C            -19.3014       -26.6034       -2.99292       
C            26.1336        -22.8454       -7.98936       
C            24.6163        -19.6555       -2.98903       
H2             23.0609        -25.035        2.99384        
H2             -20.3659       -25.8446       2.98902        
H2             22.5936        22.8604        2.99468        
H2             -25.4188       -22.3876       2.99088        
H2             23.5285        -18.9306       2.99293        
H2             24.5918        25.7782        7.99223        
H2             -23.8879       -25.5743       7.98936        
H2             -25.8862       25.508         2.99162        
H2             25.0592        -22.1173       7.9914         
