# Supplementary material for: Discovery of two-dimensional binary nanoparticle superlattices using global Monte Carlo optimization
Source: Nat Commun. 2022 Dec 29;13:7976. doi: 10.1038/s41467-022-35690-8 (PMC9800587; doi:10.1038/s41467-022-35690-8)
Supplement: Supplementary file 2 — Source Data [file 41467_2022_35690_MOESM2_ESM.zip › Source_data/(FIg 4f) AB2-type BNSL with rhombic order II/GM_MOVIE_00.xyz]

17
R1=3, R2=1; Chi = 0.4, Epsilon = 0.03; Energy = -4.37578; Box dimension: 54(p)*54(p)*30(f)
C            -4.75454       20.2723        -1.16123       
C            -9.92311       -25.4043       -1.23297       
C            -16.1396       24.7359        -1.16858       
C            -0.475506      -22.809        -1.16123       
C            -10.4485       22.5023        -1.18019       
C            -6.16847       -20.5764       -1.18018       
C            -4.23037       26.3647        -1.20192       
C            -15.6185       -23.1723       -1.16109       
C            -11.8618       -18.3485       -1.16857       
H2             -12.4462       25.7668        0.376288       
H2             -6.78459       23.5508        0.380207       
H2             -6.25902       -24.4029       0.373679       
H2             -7.91508       25.3714        0.37368        
H2             -9.85224       -21.6143       0.376289       
H2             -4.19253       -23.8352       0.380203       
H2             -13.5727       -26.4199       0.377824       
H2             -11.9108       -22.1795       0.377823       
