# Supplementary material for: Discovery of two-dimensional binary nanoparticle superlattices using global Monte Carlo optimization
Source: Nat Commun. 2022 Dec 29;13:7976. doi: 10.1038/s41467-022-35690-8 (PMC9800587; doi:10.1038/s41467-022-35690-8)
Supplement: Supplementary file 2 — Source Data [file 41467_2022_35690_MOESM2_ESM.zip › Source_data/(FIg 5a) Quasi-periodic rhombic arrangement/GM_MOVIE_00.xyz]

29
R1=3, R2=2.5; Chi = 0.8, Epsilon = 0.02; Energy = -2.50924; Box dimension: 54(p)*54(p)*30(f)
C            -6.13377       -15.5434       -2.40235       
C            -1.19514       -11.9177       -2.38427       
C            0.816104       23.8314        -2.39903       
C            0.147987       -24.089        -2.48722       
C            4.41383        -14.3701       -2.49382       
C            -4.79855       26.2847        -2.48297       
C            -0.526316      -18.0002       -2.49533       
C            -5.46641       -21.6278       -2.5042        
C            10.0277        -16.824        -2.45552       
C            -10.4095       -25.2552       -2.48916       
C            5.75788        -26.5452       -2.4229        
C            3.73769        -8.28737       -2.40679       
C            5.08857        -20.4604       -2.49395       
C            10.6937        -22.9132       -2.40289       
C            9.35109        -10.7345       -2.49334       
C            -11.07         -19.1677       -2.40132       
H2             7.26611        -13.0669       2.15421        
H2             2.29961        -16.6742       2.15849        
H2             -7.51732       -18.8373       1.94309        
H2             12.0778        -19.649        1.96299        
H2             -7.55134       -23.9546       2.15142        
H2             7.14771        -23.2874       1.94066        
H2             2.37378        -11.5659       1.94968        
H2             -2.59662       -15.2146       1.95072        
H2             -2.63022       -20.328        2.15097        
H2             2.26621        -21.7845       2.16249        
H2             2.23946        -26.8933       1.94348        
H2             7.18211        -18.1792       2.1765         
H2             -2.65941       -25.4432       2.17037        
