# Supplementary material for: Discovery of two-dimensional binary nanoparticle superlattices using global Monte Carlo optimization
Source: Nat Commun. 2022 Dec 29;13:7976. doi: 10.1038/s41467-022-35690-8 (PMC9800587; doi:10.1038/s41467-022-35690-8)
Supplement: Supplementary file 2 — Source Data [file 41467_2022_35690_MOESM2_ESM.zip › Source_data/(Fig 4a) AB3-type BNSL with Kagome-hexagonal order/GM_MOVIE_00.xyz]

19
R1=3, R2=2.5; Chi = 0.4, Epsilon = 0.08; Energy = -8.11448; Box dimension: 54(p)*54(p)*30(f)
C            19.8486        -18.4618       -1.25346       
C            11.6682        -24.6676       -1.2918        
C            12.9212        19.1411        -1.25347       
C            21.1016        25.347         -1.2918        
H2             17.6642        17.1694        1.02499        
H2             8.20113        21.1673        1.02499        
H2             24.5686        -20.488        1.02499        
H2             16.3849        -26.6603       1.02648        
H2             25.8302        23.3492        1.00147        
H2             11.0296        -19.5873       1.02349        
H2             20.4722        -23.5673       1.0168         
H2             25.1893        -25.5694       1.02349        
H2             15.7533        -21.5737       1.0168         
H2             21.7402        20.2666        1.02348        
H2             6.9396         -22.6699       1.00146        
H2             12.2976        24.2466        1.0168         
H2             7.58048        26.2488        1.02348        
H2             17.0164        22.253         1.0168         
H2             15.1055        -16.49         1.02499          
