# Supplementary material for: Discovery of two-dimensional binary nanoparticle superlattices using global Monte Carlo optimization
Source: Nat Commun. 2022 Dec 29;13:7976. doi: 10.1038/s41467-022-35690-8 (PMC9800587; doi:10.1038/s41467-022-35690-8)
Supplement: Supplementary file 2 — Source Data [file 41467_2022_35690_MOESM2_ESM.zip › Source_data/(Fig 5b) A3B5-type BNSL with periodic tessellation of slender pentagons and triangles/GM_MOVIE_00.xyz]

32
R1=3, R2=2; Chi = 0.8, Epsilon = 0.02; Energy = -2.46893; Box dimension: 54(p)*54(p)*30(f)
C            17.8569        -22.8312       -2.29956       
C            -24.7253       19.7047        -2.29485       
C            -15.0142       -21.3678       -2.29888       
C            -19.6594       23.1141        -2.32614       
C            18.6999        18.9772        -2.32951       
C            -20.0913       -24.7793       -2.41572       
C            23.3502        -25.5064       -2.36333       
C            24.2065        16.2899        -2.31758       
C            -14.5886       26.5324        -2.36738       
C            -25.9916       -15.9921       -2.36688       
C            18.2776        25.072         -2.33904       
C            -25.5745       -22.1019       -2.43144       
C            -25.1515       25.8021        -2.40286       
C            -20.4976       -18.6787       -2.33209       
C            22.9381        -19.41         -2.33331       
C            23.7745        22.3859        -2.37882       
H2             -17.144        -25.5803       1.66495        
H2             22.9683        25.3908        1.67723        
H2             -22.6852       -21.0314       1.64874        
H2             25.018         -22.384        1.39116        
H2             25.747         19.5532        1.42535        
H2             -18.605        -21.7023       1.40722        
H2             -23.224        22.9625        1.41177        
H2             -20.6365       26.1786        1.65378        
H2             26.4031        -26.2865       1.66073        
H2             26.6855        23.5785        1.65673        
H2             -26.3879       -19.1597       1.65331        
H2             -23.6595       -25.0277       1.35974        
H2             20.3161        22.2172        1.41235        
H2             19.8974        -25.8425       1.42436        
H2             20.941         -21.8747       1.66942        
H2             21.8106        18.3909        1.68058        
