# Supplementary material for: Discovery of two-dimensional binary nanoparticle superlattices using global Monte Carlo optimization
Source: Nat Commun. 2022 Dec 29;13:7976. doi: 10.1038/s41467-022-35690-8 (PMC9800587; doi:10.1038/s41467-022-35690-8)
Supplement: Supplementary file 2 — Source Data [file 41467_2022_35690_MOESM2_ESM.zip › Source_data/(FIg 4e) AB2-type BNSL with rhombic order I/GM_MOVIE_00.xyz]

17
R1=3, R2=1; Chi = 0.4, Epsilon = 0.03; Energy = -4.37587; Box dimension: 54(p)*54(p)*30(f)
C            -7.40103       21.6177        -1.16556       
C            -9.76167       -25.4455       -1.22877       
C            -19.0297       25.4005        -1.16251       
C            -0.493596      -22.2916       -1.16251       
C            -13.2151       23.5068        -1.17979       
C            -6.30823       -20.3979       -1.1798        
C            -3.94613       26.6611        -1.1798        
C            -15.5772       -23.5522       -1.17979       
C            -12.1223       -18.5087       -1.16556       
H2             -15.3808       26.6422        0.380006       
H2             -9.5976        24.7633        0.373456       
H2             -6.16745       -24.2224       0.37513        
H2             -7.5792        25.4502        0.373457       
H2             -9.92574       -21.6544       0.373455       
H2             -4.1425        -23.5333       0.380007       
H2             -13.3559       -26.6687       0.375129       
H2             -11.9441       -22.3413       0.373455       
