# Supplementary material for: Discovery of two-dimensional binary nanoparticle superlattices using global Monte Carlo optimization
Source: Nat Commun. 2022 Dec 29;13:7976. doi: 10.1038/s41467-022-35690-8 (PMC9800587; doi:10.1038/s41467-022-35690-8)
Supplement: Supplementary file 2 — Source Data [file 41467_2022_35690_MOESM2_ESM.zip › Source_data/(Fig 2e) Hexagonally ordered ridged monolayer/GM_MOVIE_00.xyz]

18
R1=3, R2=3; Chi = 0.4, Epsilon = 0.04; Energy = -8.0403; Box dimension: 54(p)*54(p)*30(f)
C            24.8951        -26.9726       -1.20053       
C            -8.1275        23.8164        -1.20332       
C            -22.9857       -26.7825       -1.20121       
C            -16.8667       -26.5936       -1.20377       
C            -25.0187       12.11          -1.20305       
C            -16.5734       17.9635        -1.204         
C            -10.4544       18.1536        -1.2043        
C            -22.6924       17.7733        -1.20393       
C            22.5684        21.3644        -1.20212       
H2             -25.8983       22.3996        1.20431        
H2             -13.367        13.3357        1.20121        
H2             -4.92112       19.1889        1.20211        
H2             -19.4861       13.1469        1.20379        
H2             -11.334        -25.5567       1.20304        
H2             -13.6603       22.78          1.20391        
H2             -7.24785       13.5258        1.20052        
H2             25.7748        16.7368        1.20335        
H2             -19.7794       22.5897        1.204          
