# Supplementary material for: Discovery of two-dimensional binary nanoparticle superlattices using global Monte Carlo optimization
Source: Nat Commun. 2022 Dec 29;13:7976. doi: 10.1038/s41467-022-35690-8 (PMC9800587; doi:10.1038/s41467-022-35690-8)
Supplement: Supplementary file 2 — Source Data [file 41467_2022_35690_MOESM2_ESM.zip › Source_data/Optimization output for a binary 6_6 system of NPs/LM_MOVIE_32.xyz]

12
R1=3, R2=3; v1 = 0.6, v2 = 0.08; Energy = 6.95026
CH4            9.10571        -8.6575        -4.72778       
CH4            16.7208        -7.19158       -0.760962      
CH4            -16.3432       -14.7902       -11.383        
CH4            -17.4069       -7.06028       -4.25425       
CH4            11.3517        1.18018        2.55999        
CH4            13.5366        14.6159        -7.13962       
H2             1.55157        7.83208        14.9025        
H2             -12.8866       -3.17564       12.79          
H2             12.2435        15.9214        -0.100113      
H2             2.30761        2.5271         9.12822        
H2             17.7159        -3.25215       -10.6662       
H2             -5.9255        2.90463        -5.52627 
12
R1=3, R2=3; v1 = 0.6, v2 = 0.08; Energy = -1.28843
CH4            -2.53882       0.786038       -2.45768       
CH4            7.97383        -0.0761736     -1.80104       
CH4            2.07965        0.346713       3.5203         
CH4            2.93811        3.40517        -1.71432       
CH4            -6.35533       5.55322        -1.94551       
CH4            2.44302        -2.7006        -1.77557       
H2             -11.1638       4.9788         1.8004         
H2             -1.71355       4.89941        1.98561        
H2             -2.39497       -3.50547       1.89536        
H2             7.72007        4.8517         1.82267        
H2             -12.2233       -1.05135       1.79854        
H2             -6.48602       1.04853        2.19155        
12
R1=3, R2=3; v1 = 0.6, v2 = 0.08; Energy = -3.60932
CH4            -2.84389       0.69157        -2.4568        
CH4            7.67277        -0.127593      -1.80128       
CH4            -8.83008       -0.0757634     -3.48777       
CH4            2.62274        3.33299        -1.71583       
CH4            -6.67911       5.44343        -1.94081       
CH4            2.15276        -2.77469       -1.77828       
H2             -11.4931       4.8342         1.79271        
H2             -2.03266       4.80672        1.98745        
H2             -2.67946       -3.60008       1.89546        
H2             7.39768        4.79901        1.8226         
H2             1.78065        0.269686       3.51862        
H2             -6.78943       0.936514       2.19478        
12
R1=3, R2=3; v1 = 0.6, v2 = 0.08; Energy = -3.57142
CH4            -1.50911       1.22736        -6.95326       
CH4            5.44682        0.0742667      -2.18238       
CH4            -8.71136       -0.685868      -1.77054       
CH4            0.515613       3.67353        -1.71877       
CH4            -5.37936       4.2234         -3.27515       
CH4            -0.178762      -2.39131       -2.1974        
H2             -8.8312        4.30109        1.78121        
H2             -3.29415       6.91519        1.81195        
H2             -1.77483       -4.70988       3.23953        
H2             5.52457        4.90595        1.59089        
H2             2.1056         0.0150159      2.92067        
H2             -3.80155       0.819034       1.56442        
12
R1=3, R2=3; v1 = 0.6, v2 = 0.08; Energy = -3.56388
CH4            -0.00599671    2.23779        -4.26494       
CH4            4.82314        -0.109652      -1.35858       
CH4            -5.14744       -0.231492      -2.0862        
CH4            5.30303        5.28623        -4.21146       
CH4            -4.96387       5.73512        -3.44662       
CH4            -0.0564969     -3.63229       -2.47263       
H2             -7.37758       3.87443        1.86322        
H2             -1.96311       6.73807        1.79494        
H2             -3.82377       -4.27204       2.29472        
H2             3.93761        5.09307        1.75355        
H2             -0.434376      0.813211       1.68861        
H2             -9.4566        -1.88885       1.92242                
12
R1=3, R2=3; v1 = 0.6, v2 = 0.08; Energy = -3.68743
CH4            6.07259        4.73883        -6.46832       
CH4            7.68301        0.77883        -2.08581       
CH4            12.8213        -2.53588       -1.79018       
CH4            10.0361        6.44284        -2.1241        
CH4            4.20584        8.31894        -1.866         
CH4            3.39677        -5.35318       -1.81776       
H2             -3.04526       0.059587       1.79842        
H2             0.397243       5.12181        1.71612        
H2             8.08355        -3.89718       1.84153        
H2             6.44824        4.64746        2.47852        
H2             3.05988        -0.395487      1.75751        
H2             12.076         2.29906        1.89176                
12
R1=3, R2=3; v1 = 0.6, v2 = 0.08; Energy = -3.75093
CH4            8.9117         5.78009        -4.50059       
CH4            8.00029        0.0990075      -2.39301       
CH4            12.6252        -3.86165       -1.76857       
CH4            3.24947        3.827          -3.24863       
CH4            4.92714        9.50053        -1.70226       
CH4            3.93557        -4.47757       -2.03193       
H2             -2.49595       1.54596        1.79588        
H2             1.56198        6.11668        2.14875        
H2             8.11185        -3.7106        2.36724        
H2             7.50902        4.89088        1.38877        
H2             3.49814        0.300802       1.76019        
H2             12.1277        0.911439       2.03493                              
12
R1=3, R2=3; v1 = 0.6, v2 = 0.08; Energy = -3.80633
CH4            10.7775        4.13423        -3.22629       
CH4            9.13235        -1.51675       -1.47027       
CH4            -0.590976      -4.06987       -1.83383       
CH4            4.89468        2.45663        -3.34532       
CH4            6.38238        8.06973        -1.47701       
CH4            5.15497        -6.15622       -1.68915       
H2             -2.25542       0.467771       1.91083        
H2             1.97641        4.86052        1.46157        
H2             13.6248        1.43197        1.48865        
H2             7.83525        3.29797        2.05406        
H2             3.65105        -1.10839       1.45526        
H2             12.3392        7.41958        1.6999         
12
R1=3, R2=3; v1 = 0.6, v2 = 0.08; Energy = -3.87089
CH4            12.7593        1.21626        -2.75125       
CH4            11.7085        -4.72484       -1.72825       
CH4            6.73512        2.28328        -2.75092       
CH4            9.09454        -1.93419       -6.50981       
CH4            10.6685        6.95127        -2.21432       
CH4            5.68153        -3.65733       -1.72794       
H2             3.31794        0.571751       2.01675        
H2             7.25363        5.23937        2.55611        
H2             15.3813        -1.56498       2.01611        
H2             9.34962        -0.496511      2.02563        
H2             13.9431        10.2108        1.80229        
H2             13.2882        4.17039        2.55578                            
12
R1=3, R2=3; v1 = 0.6, v2 = 0.08; Energy = -3.94015
CH4            12.548         0.84153        -2.75836       
CH4            11.721         -5.14712       -1.79319       
CH4            6.49155        1.71285        -2.68182       
CH4            4.20142        7.35902        -2.02238       
CH4            10.2663        6.49879        -2.12322       
CH4            5.66217        -4.27673       -1.73877       
H2             3.18851        -0.188011      2.09013        
H2             6.97772        4.59806        2.66893        
H2             15.3189        -1.90432       1.9503         
H2             9.25398        -1.0479        2.02905        
H2             13.6147        9.79377        1.80257        
H2             13.0418        3.74766        2.57679        
12
R1=3, R2=3; v1 = 0.6, v2 = 0.08; Energy = -3.94015
CH4            12.5109        0.890481       -2.75835       
CH4            11.6985        -5.10017       -1.79319       
CH4            6.45226        1.74695        -2.68182       
CH4            4.1483         7.38751        -2.02239       
CH4            10.2152        6.54214        -2.12322       
CH4            5.63755        -4.24464       -1.73878       
H2             3.15386        -0.161994      2.09011        
H2             6.93134        4.63334        2.66893        
H2             15.2884        -1.84857       1.95031        
H2             9.22143        -1.00702       2.02905        
H2             13.5556        9.84529        1.80255        
H2             12.9975        3.79781        2.5768              
12
R1=3, R2=3; v1 = 0.6, v2 = 0.08; Energy = -3.94001
CH4            13.8092        1.91913        -2.18083       
CH4            12.357         -4.04157       -2.12859       
CH4            7.86137        3.36056        -2.14455       
CH4            2.05341        5.26539        -1.79858       
CH4            15.2638        7.8822         -2.1949        
CH4            6.41041        -2.5988        -2.09169       
H2             4.17805        1.13979        2.19524        
H2             17.552         4.18059        2.09468        
H2             16.1021        -1.76434       2.12784        
H2             10.1416        -0.311612      2.18059        
H2             11.5932        5.63391        2.1415         
H2             -1.83848       2.2007         1.79927        
12
R1=3, R2=3; v1 = 0.6, v2 = 0.08; Energy = -3.94002
CH4            11.689         2.21585        -2.18039       
CH4            7.36654        -2.13758       -2.12873       
CH4            1.4678         -3.74302       -1.79823       
CH4            7.34248        6.52468        -2.14312       
CH4            16.0156        6.56942        -2.19418       
CH4            3.0218         2.17141        -2.09425       
H2             7.3957         2.2009         2.18039        
H2             16.0629        2.21687        2.09429        
H2             11.7483        -2.12232       2.12873        
H2             17.6581        -3.68657       1.79822        
H2             11.712         6.53994        2.14308        
H2             3.03881        6.52421        2.19419               
12
R1=3, R2=3; v1 = 0.6, v2 = 0.08; Energy = -3.89424
CH4            11.4849        2.71736        -2.27488       
CH4            7.39663        -1.84094       -1.99007       
CH4            1.55311        -3.65704       -1.79838       
CH4            6.99156        6.87572        -2.20216       
CH4            20.6144        1.2758         -1.8049        
CH4            2.90176        2.30977        -2.04644       
H2             7.30717        2.63131        2.18685        
H2             16.0122        3.02863        1.8321         
H2             11.8711        -1.47017       2.15784        
H2             17.8326        -2.81689       1.79986        
H2             11.4655        7.1277         1.96289        
H2             2.73318        6.72321        2.17729              
12
R1=3, R2=3; v1 = 0.6, v2 = 0.08; Energy = -3.94002
CH4            14.8344        3.21157        -2.18039       
CH4            17.7465        8.61115        -2.12872       
CH4            -21.866        5.70946        -2.09426       
CH4            20.2235        0.310532       -2.14312       
CH4            11.9183        -2.18933       -2.19419       
CH4            -22.0512       11.8218        -1.79822       
H2             10.6399        1.97151        2.09427        
H2             18.9476        4.44212        2.18039        
H2             16.0373        -0.941914      2.14309        
H2             -20.6493       1.53016        2.19418        
H2             13.5486        7.35521        2.12874        
H2             7.43772        7.18123        1.79824        
12
R1=3, R2=3; v1 = 0.6, v2 = 0.08; Energy = -3.99529
CH4            13.8196        1.59448        -2.17249       
CH4            16.0173        7.32           -2.08781       
CH4            21.7616        5.21541        -2.02047       
CH4            19.5709        -0.507006      -2.23291       
CH4            11.6008        -4.11581       -2.23708       
CH4            5.88823        -1.88644       -2.09234       
H2             9.93432        -0.244985      2.18569        
H2             17.7516        3.30351        2.18779        
H2             15.647         -2.44838       2.03855        
H2             -21.5153       1.11439        2.1705         
H2             12.0241        5.50759        2.16634        
H2             7.69992        -5.95657       2.09421        
12
R1=3, R2=3; v1 = 0.6, v2 = 0.08; Energy = -4.01971
CH4            12.8283        2.26042        -2.67725       
CH4            15.8846        7.48151        -1.75119       
CH4            21.1836        4.41739        -1.80442       
CH4            18.126         -0.801306      -2.75392       
CH4            12.8344        -3.83415       -2.10293       
CH4            7.53764        -0.760259      -2.00164       
H2             11.4345        -0.292418      2.68211        
H2             16.7143        2.73247        2.02711        
H2             16.7241        -3.37744       2.58936        
H2             22.0087        -0.34772       1.94832        
H2             11.417         5.81004        2.08795        
H2             8.38875        -5.51997       1.75652                      
12
R1=3, R2=3; v1 = 0.6, v2 = 0.08; Energy = -4.01633
CH4            12.7422        5.91006        -2.02301       
CH4            16.8937        10.4045        -1.80278       
CH4            17.0945        -7.19877       -2.19889       
CH4            17.0399        1.54281        -2.24093       
CH4            12.7743        -2.83845       -2.18644       
CH4            8.46711        1.53055        -2.13281       
H2             12.8067        1.45958        2.1719         
H2             17.1849        5.75984        2.17508        
H2             17.182         -2.81508       2.05693        
H2             21.552         1.47394        1.88821        
H2             12.8198        -7.12935       2.16618        
H2             8.44191        -2.85158       2.12657                           
12
R1=3, R2=3; v1 = 0.6, v2 = 0.08; Energy = -3.94926
CH4            18.828         8.74304        -1.80179       
CH4            13.8761        5.1524         -2.06518       
CH4            13.7794        -8.42651       -1.9635        
CH4            16.6176        -0.345806      -2.16094       
CH4            19.335         -5.84891       -2.19723       
CH4            11.0801        -2.93036       -1.72059       
H2             12.9038        1.16123        2.44972        
H2             18.3617        3.88843        1.89914        
H2             15.47          -4.38078       2.29457        
H2             20.95          -1.6584        1.95499        
H2             9.03576        5.82602        1.64227        
H2             6.93947        0.0662046      1.66854               
12
R1=3, R2=3; v1 = 0.6, v2 = 0.08; Energy = -3.94922
CH4            -20.1624       6.79588        -1.95542       
CH4            21.4829        11.9158        -1.89712       
CH4            10.7254        6.49775        -1.66935       
CH4            19.804         3.31675        -2.29469       
CH4            11.9761        12.4982        -1.64216       
CH4            16.4719        8.43497        -2.44955       
H2             18.7099        -0.928802      1.96389        
H2             13.1897        17.4139        1.79965        
H2             16.8621        12.5227        2.06673        
H2             20.3626        7.4739         2.16129        
H2             15.2516        4.12426        1.72034        
H2             -21.16         2.41666        2.19639                      
12
R1=3, R2=3; v1 = 0.6, v2 = 0.08; Energy = -4.07838
CH4            -20.7634       7.00957        -1.9776        
CH4            21.1425        12.2889        -2.15358       
CH4            10.4585        6.24579        -2.20577       
CH4            18.9058        3.99048        -2.16082       
CH4            15.8017        9.26765        -2.20109       
CH4            21.9974        -1.30729       -2.10619       
H2             17.635         -0.261713      2.047          
H2             11.6174        10.4137        2.10909        
H2             16.8961        13.5086        2.06857        
H2             19.9138        8.17096        2.1922         
H2             14.6374        5.07462        2.09494        
H2             -22.077        2.83369        2.29326                                                                            
12
R1=3, R2=3; v1 = 0.6, v2 = 0.08; Energy = -4.01292
CH4            -20.2456       6.09691        -2.0985        
CH4            21.8574        11.4893        -2.07634       
CH4            11.0415        5.67373        -2.24015       
CH4            19.3551        3.20404        -2.22834       
CH4            16.4479        8.58318        -2.1854        
CH4            20.6666        7.40764        -6.4733        
H2             18.0372        -1.03858       1.96904        
H2             12.2658        9.77998        2.11417        
H2             17.6424        12.699         2.17515        
H2             20.5436        7.29083        2.17027        
H2             15.1668        4.37518        2.07451        
H2             -21.5735       1.8755         2.12559                                              
12
R1=3, R2=3; v1 = 0.6, v2 = 0.08; Energy = -4.03463
CH4            -21.9147       7.99974        -2.01897       
CH4            19.4281        12.906         -1.92214       
CH4            15.7652        17.8125        -1.8349        
CH4            18.176         4.33663        -2.2845        
CH4            14.5177        9.25198        -2.19884       
CH4            10.8509        14.1679        -2.09304       
H2             14.2802        8.91025        6.4352         
H2             10.1119        9.70404        2.02014        
H2             15.025         13.3591        2.29723        
H2             18.6846        8.44748        2.2063         
H2             13.7693        4.79732        1.93038        
H2             22.3613        3.53876        2.0983         
12
R1=3, R2=3; v1 = 0.6, v2 = 0.08; Energy = -4.03467
CH4            -22.1224       7.98686        -2.03219       
CH4            19.3888        13.0145        -1.92181       
CH4            15.8949        18.0419        -1.82114       
CH4            17.8544        4.47895        -2.27433       
CH4            14.3663        9.5163         -2.19911       
CH4            10.8695        14.555         -2.1037        
H2             6.16908        14.9185        1.80208        
H2             9.96532        10.1196        2.00655        
H2             15.0013        13.6035        2.29809        
H2             18.5074        8.58125        2.20554        
H2             13.4698        5.10216        1.94352        
H2             22.0272        3.55892        2.09655                                                                                      
12
R1=3, R2=3; v1 = 0.6, v2 = 0.08; Energy = -3.97143
CH4            -21.1226       10.9389        -2.28282       
CH4            19.4303        15.1473        -1.98962       
CH4            13.4772        16.5642        -1.79842       
CH4            19.6744        6.49365        -2.28299       
CH4            15.2256        10.7           -1.99146       
CH4            9.27217        12.1143        -1.79853       
H2             -16.6398       10.9198        1.8793         
H2             19.9423        2.02           1.88038        
H2             -21.078        15.1321        2.15878        
H2             19.7033        10.6759        2.1775         
H2             15.4885        6.21607        2.15713        
H2             -20.8506       6.47176        1.89076        
12
R1=3, R2=3; v1 = 0.6, v2 = 0.08; Energy = -3.9715
CH4            -21.0599       11.0279        -2.28306       
CH4            19.8866        15.6167        -1.98988       
CH4            14.0845        17.5614        -1.79841       
CH4            19.3557        6.97723        -2.28266       
CH4            15.3003        11.5641        -1.98855       
CH4            10.5408        7.71774        -1.80157       
H2             -16.597        10.6082        1.87941        
H2             19.2238        2.49582        1.87902        
H2             -20.64         15.2013        2.15768        
H2             19.7602        11.1397        2.1781         
H2             15.1642        7.07403        2.1597         
H2             -21.1884       6.55411        1.89019                             
12
R1=3, R2=3; v1 = 0.6, v2 = 0.08; Energy = -3.97143
CH4            -20.9414       1.41397        -2.15878       
CH4            19.39          -2.54146       -1.87929       
CH4            16.1094        10.7644        -2.15714       
CH4            20.086         6.0909         -2.17751       
CH4            15.4247        2.12682        -1.89075       
CH4            11.4552        6.79171        -1.88039       
H2             -18.3854       11.6419        1.79842        
H2             19.8949        1.91295        2.28282        
H2             -22.3532       16.3046        1.79854        
H2             20.5954        10.5396        1.99146        
H2             15.9316        6.57304        2.28299        
H2             -20.4393       5.87759        1.98962               
12
R1=3, R2=3; v1 = 0.6, v2 = 0.08; Energy = -4.03464
CH4            -21.7797       2.60403        -2.10256       
CH4            18.9079        -1.73374       -1.82017       
CH4            14.531         11.2539        -2.27381       
CH4            18.871         6.92861        -2.19849       
CH4            14.5636        2.57985        -1.92293       
CH4            10.2252        6.89538        -2.0368        
H2             10.2574        11.4022        2.0941         
H2             18.9838        2.79371        2.29846        
H2             18.9544        11.4307        1.94565        
H2             5.50383        7.55458        1.80426        
H2             14.6274        7.09935        2.20453        
H2             -21.6919       7.12955        2.00775              
12
R1=3, R2=3; v1 = 0.6, v2 = 0.08; Energy = -4.1144
CH4            20.6293        -0.831076      -1.82839       
CH4            15.8085        -4.59786       -2.08858       
CH4            13.1299        8.84636        -2.0154        
CH4            16.8799        4.00927        -1.91879       
CH4            12.0512        0.248817       -2.20277       
CH4            8.29533        5.08679        -2.30006       
H2             8.62266        9.32806        2.08859        
H2             16.1358        -0.35657       2.30006        
H2             11.3013        -4.11613       2.01542        
H2             3.80189        5.56129        1.82836        
H2             12.38          4.4814         2.20277        
H2             7.55121        0.72096        1.91878               
12
R1=3, R2=3; v1 = 0.6, v2 = 0.08; Energy = -4.07838
CH4            1.43889        8.05366        -2.10619       
CH4            6.30144        -4.85181       -2.20577       
CH4            10.0437        8.43029        -1.97759       
CH4            14.5236        4.26208        -2.15359       
CH4            10.4131        -0.293771      -2.20109       
CH4            5.93739        3.88375        -2.16083       
H2             5.68205        8.05646        2.29326        
H2             14.7906        -0.14801       2.06856        
H2             10.6217        -4.62717       2.10909        
H2             1.5106         3.56825        2.04698        
H2             10.237         3.95835        2.1922         
H2             6.06721        -0.518212      2.09494 
12
R1=3, R2=3; v1 = 0.6, v2 = 0.08; Energy = -4.01292
CH4            4.3602         11.0273        -2.22834       
CH4            1.69429        2.79322        -2.07631       
CH4            -1.09532       8.24194        -2.09849       
CH4            2.96567        6.85047        -6.47329       
CH4            12.6233        8.3934         -2.24017       
CH4            7.16024        5.59162        -2.1854        
H2             8.52446        9.77344        2.07449        
H2             0.315893       12.4362        2.12558        
H2             5.76191        15.243         1.96902        
H2             3.09102        6.96486        2.17028        
H2             11.3179        4.31222        2.11417        
H2             5.88442        1.50023        2.17517        
12
R1=3, R2=3; v1 = 0.6, v2 = 0.08; Energy = -3.94001
CH4            11.1622        2.49877        -1.79857       
CH4            -1.80297       -2.47001       -2.12859       
CH4            2.85294        -6.46514       -2.18083       
CH4            7.50984        -10.4636       -2.1949        
CH4            2.17744        2.1776         -2.09168       
CH4            6.83269        -1.81589       -2.14454       
H2             -1.46964       -6.84038       2.12784        
H2             2.52591        -2.18496       2.1806         
H2             6.52171        2.47386        2.19526        
H2             7.16857        -6.17267       2.14151        
H2             3.17321        -10.8264       2.09467        
H2             10.1933        7.35682        1.79928        
12
R1=3, R2=3; v1 = 0.6, v2 = 0.08; Energy = -4.07838
CH4            11.4897        2.50695        -2.10619       
CH4            -1.25019       -2.31821       -2.15358       
CH4            3.21127        -6.53098       -2.20109       
CH4            7.67405        -10.7458       -2.20577       
CH4            2.88232        2.1947         -1.97759       
CH4            7.3388         -2.00914       -2.16082       
H2             -1.16386       -6.73553       2.06856        
H2             3.04695        -2.27839       2.1922         
H2             7.25985        2.17063        2.29327        
H2             7.5612         -6.40739       2.09494        
H2             3.34969        -10.8672       2.10909        
H2             11.7767        -1.96984       2.04699              
12
R1=3, R2=3; v1 = 0.6, v2 = 0.08; Energy = -4.15068
CH4            11.6969        -3.96036       -2.14443       
CH4            -1.96375       -2.76843       -2.14443       
CH4            3.2688         -5.97285       -2.16355       
CH4            8.50067        -9.17836       -2.14441       
CH4            1.2325         2.44957        -2.14441       
CH4            6.46438        -0.755945      -2.16355       
H2             -0.94738       -6.99848       2.14441        
H2             2.25814        -1.76661       2.16354        
H2             5.46256        3.46594        2.14442        
H2             7.47504        -4.96219       2.16354        
H2             4.27062        -10.1947       2.14442        
H2             10.6806        0.269689       2.14441        
12
R1=3, R2=3; v1 = 0.6, v2 = 0.08; Energy = -4.15068
CH4            11.6308        -3.88239       -2.14442       
CH4            -2.04337       -2.85618       -2.14442       
CH4            3.22765        -5.99691       -2.16355       
CH4            8.49801        -9.13875       -2.14443       
CH4            1.08939        2.40018        -2.14444       
CH4            6.35975        -0.741657      -2.16356       
H2             -0.975768      -7.07359       2.14442        
H2             2.16607        -1.80323       2.16354        
H2             5.30681        3.46779        2.1444         
H2             7.42133        -4.93533       2.16354        
H2             4.28059        -10.2064       2.14441        
H2             10.5632        0.335025       2.14442        
12
R1=3, R2=3; v1 = 0.6, v2 = 0.08; Energy = -4.15068
CH4            11.6279        -4.00305       -2.14443       
CH4            -2.03705       -2.86126       -2.14443       
CH4            3.20722        -6.04645       -2.16355       
CH4            8.45083        -9.23275       -2.14441       
CH4            1.14003        2.36844        -2.14441       
CH4            6.38363        -0.817858      -2.16355       
H2             -1.00516       -7.08755       2.14441        
H2             2.18113        -1.84395       2.16355        
H2             5.36633        3.40032        2.14442        
H2             7.40973        -5.02036       2.16355        
H2             4.22453        -10.2646       2.14442        
H2             10.596         0.223242       2.14441               
