# Supplementary material for: Discovery of two-dimensional binary nanoparticle superlattices using global Monte Carlo optimization
Source: Nat Commun. 2022 Dec 29;13:7976. doi: 10.1038/s41467-022-35690-8 (PMC9800587; doi:10.1038/s41467-022-35690-8)
Supplement: Supplementary file 2 — Source Data [file 41467_2022_35690_MOESM2_ESM.zip › Source_data/Optimization output for a binary 6_6 system of NPs/LM_ENERGIES_32.txt]

0       6.95026  
1       -1.28843    
2       -3.60932    
3       -3.57142    
4       -3.56388       
5       -3.68743    
6    	-3.75093        
7       -3.80633    
8       -3.87089       
9       -3.94015       
10      -3.94015    
11      -3.94001    
12      -3.94002    
13      -3.89424    
14      -3.94002    
15      -3.99529    
16      -4.01971    
17      -4.01633       
18      -3.94926    
19      -3.94922    
20      -4.07838      
21      -4.01292    
22      -4.03463    
23      -4.03467    
24      -3.97143    
25      -3.9715     
26      -3.97143    
27      -4.03464    
28      -4.1144     
29      -4.07838    
30      -4.01292        
31      -3.94001    
32      -4.07838    
33      -4.15068
