# Supplementary material for: Discovery of two-dimensional binary nanoparticle superlattices using global Monte Carlo optimization
Source: Nat Commun. 2022 Dec 29;13:7976. doi: 10.1038/s41467-022-35690-8 (PMC9800587; doi:10.1038/s41467-022-35690-8)
Supplement: Supplementary file 2 — Source Data [file 41467_2022_35690_MOESM2_ESM.zip › Source_data/(Fig 2c) Hexagonally ordered bilayer/GM_MOVIE_00.xyz]

18
R1=3, R2=3; Chi = 0.8, Epsilon = 0.04; Energy = -2.82302; Box dimension: 48(p)*48(p)*30(f)
C            -13.528        -23.8087       -2.48777       
C            23.5144        18.7229        -2.50228       
C            -13.8995       18.0803        -2.5126        
C            -13.1535       -17.696        -2.45207       
C            -18.6343       -20.4291       -2.46779       
C            -19.0069       21.4583        -2.49558       
C            23.8868        -23.1633       -2.47858       
C            -8.41929       20.8117        -2.50116       
C            -19.3778       15.3484        -2.52326       
H2             -9.99696       23.9545        2.50228        
H2             -20.9545       18.4862        2.48777        
H2             21.9367        21.8658        2.50116        
H2             -20.5831       -23.4028       2.5126         
H2             -21.3291       12.3735        2.45207        
H2             -10.3694       17.8408        2.47858        
H2             -15.4757       21.2191        2.49558        
H2             -15.1047       -20.6709       2.52326        
H2             -15.8483       15.1066        2.46779        
