# Supplementary material for: Discovery of two-dimensional binary nanoparticle superlattices using global Monte Carlo optimization
Source: Nat Commun. 2022 Dec 29;13:7976. doi: 10.1038/s41467-022-35690-8 (PMC9800587; doi:10.1038/s41467-022-35690-8)
Supplement: Supplementary file 2 — Source Data [file 41467_2022_35690_MOESM2_ESM.zip › Source_data/(Fig 5d) AB2-type BNSL with honeycomb order/GM_MOVIE_00.xyz]

35
R1=3, R2=1.6; Chi = 0.6, Epsilon = 0.02; Energy = -5.00906; Box dimension: 54(p)*54(p)*30(f)
C            15.0764        -4.69172       -1.90714       
C            21.4625        3.75861        -1.89034       
C            11.7067        11.1347        -2.20889       
C            9.44036        -7.06178       -1.81732       
C            12.473         17.2049        -1.81732       
C            4.55663        -3.37296       -1.81863       
C            16.5714        7.44657        -2.1507        
C            5.29686        2.69737        -1.89522       
C            6.83164        14.8314        -1.81862       
C            20.7038        -2.30614       -1.81522       
C            10.9386        5.0738         -2.08505       
C            6.05522        8.76555        -1.8952        
C            15.8142        1.38778        -2.15066       
C            22.2196        9.82357        -1.8152        
C            17.3524        13.5207        -1.90715       
C            10.1915        -0.989696      -2.2089        
H2             8.9475         2.17634        1.04808        
H2             12.3035        1.77332        0.987123       
H2             13.6109        -1.31064       1.02691        
H2             17.8102        4.21507        1.04876        
H2             14.4737        4.63204        1.00247        
H2             6.92186        -0.525612      1.12091        
H2             19.8691        6.99406        1.1427         
H2             8.42341        11.4895        1.12092        
H2             19.1219        1.01477        1.14271        
H2             15.1           10.6042        1.0269         
H2             8.21527        -3.60737       1.14171        
H2             13.0738        7.93684        0.987113       
H2             7.56647        5.49519        1.14198        
H2             10.4355        14.1582        1.14171        
H2             17.0738        -1.6985        1.13834        
H2             9.72182        8.37214        1.04809        
H2             18.5517        10.128         1.13833        
H2             11.5389        -4.00462       1.11841        
H2             13.7546        13.7253        1.11841        
