# Supplementary material for: Discovery of two-dimensional binary nanoparticle superlattices using global Monte Carlo optimization
Source: Nat Commun. 2022 Dec 29;13:7976. doi: 10.1038/s41467-022-35690-8 (PMC9800587; doi:10.1038/s41467-022-35690-8)
Supplement: Supplementary file 2 — Source Data [file 41467_2022_35690_MOESM2_ESM.zip › Source_data/(Fig 4c) AB-type BNSL with square order/GM_MOVIE_00.xyz]

25
R1=3, R2=1.5; Chi = 0.4, Epsilon = 0.02; Energy = -7.54699; Box dimension: 54(p)*54(p)*30(f)
C            15.4917        -2.44751       -1.17624       
C            13.5677        -8.25122       -1.16324       
C            -26.9066       -6.31097       -1.16324       
C            23.2358        -17.9072       -1.13864       
C            15.5079        -21.7769       -1.16324       
C            25.1639        -12.1087       -1.13863       
C            -23.0373       -14.0353       -1.16324       
C            9.70419        -19.8529       -1.17624       
C            21.292         -4.38193       -1.16324       
C            21.3093        -23.706        -1.16324       
C            -24.9664       -19.8367       -1.16324       
C            11.6386        -14.0526       -1.16324       
C            17.4374        -15.9791       -1.13863       
C            -26.8904       -25.6404       -1.17624       
C            19.3654        -10.1807       -1.13863       
C            -21.1029       -8.23501       -1.17624       
H2             23.2301        -8.24139       0.531527       
H2             19.3712        -19.8465       0.531529       
H2             21.3006        -14.0439       0.539604       
H2             25.174         -21.7765       0.524918       
H2             13.5681        -17.9174       0.524916       
H2             17.4272        -6.31141       0.524918       
H2             15.4981        -12.1145       0.531529       
H2             -26.8968       -15.9734       0.531532       
H2             -24.9668       -10.1705       0.524916       
