# Supplementary material for: Discovery of two-dimensional binary nanoparticle superlattices using global Monte Carlo optimization
Source: Nat Commun. 2022 Dec 29;13:7976. doi: 10.1038/s41467-022-35690-8 (PMC9800587; doi:10.1038/s41467-022-35690-8)
Supplement: Supplementary file 2 — Source Data [file 41467_2022_35690_MOESM2_ESM.zip › Source_data/(Fig 5c) A4B6-type BNSL with periodic tessellation of hexagons, squares, and triangles/GM_MOVIE_00.xyz]

37
R1=3, R2=2; Chi = 0.6, Epsilon = 0.16; Energy = -19.6149; Box dimension: 54(p)*54(p)*30(f)
C            -9.50046       -1.22576       -2.15107       
C            -22.226        -14.2916       -2.15105       
C            -19.6406       -4.07971       -3.20276       
C            -13.7279       -5.56661       -2.86578       
C            -15.4779       0.194227       -1.64018       
C            -17.0551       6.13215        -2.15109       
C            -17.9982       -9.95111       -2.86578       
C            -25.5532       -2.59281       -2.8658        
C            -21.2829       1.79168        -2.86581       
C            -23.8032       -8.35365       -1.64017       
C            25.8776        -12.7883       -1.78721       
C            -22.975        7.60831        -1.86528       
C            -16.3062       -15.7677       -1.86523       
C            -12.299        -11.2301       -1.06053       
C            24.2193        -6.93366       -2.15108       
C            22.5875        -1.05483       -1.86526       
C            -7.86864       -7.10459       -1.86523       
C            -11.1588       4.62888        -1.78723       
C            -26.9821       3.07066        -1.06057       
H2             -11.6416       -6.89964       1.59971        
H2             -19.604        -6.99861       1.00164        
H2             -11.7863       1.0425         1.81038        
H2             -18.6724       2.81392        1.40445        
H2             -20.6087       -10.9733       1.40448        
H2             -26.5062       -5.22935       1.40446        
H2             -14.7273       3.90695        1.81037        
H2             -19.6771       -1.1608        1.00163        
H2             -16.6106       -12.0015       1.59971        
H2             26.3605        -1.25977       1.59969        
H2             -16.7217       -4.03925       1.00163        
H2             -22.6705       3.8421         1.59968        
H2             -23.6813       -0.144198      1.2198         
H2             26.5052        -9.20191       1.81038        
H2             -22.5594       -4.12017       1.00163        
H2             -12.7749       -2.93006       1.40447        
H2             -24.5538       -12.0664       1.81039        
H2             -15.5998       -8.01521       1.21982        
